# Supplementary material for: Microbial occurrence in liquid nitrogen storage tanks: a challenge for cryobanking?
Source: Appl Microbiol Biotechnol. 2021 Sep 24;105(20):7635–50. doi: 10.1007/s00253-021-11531-4 (PMC8460408; doi:10.1007/s00253-021-11531-4)
Supplement: Supplementary file 1 — Supplementary file1 (XLSX 17 KB) [file 253_2021_11531_MOESM1_ESM.xlsx]

## Sheet: Title page
- Journal name	Applied microbiology and biotechnology
- Manuscript Title	Microbial occurrence in liquid nitrogen storage tanks - a challenge for cryobanking?
- The name(s) of the author(s)	F. Bajerski1#* M. Nagel2* & J. Overmann1,3*
- The affiliation(s) and address(es) of the author(s)	1Leibniz Institute DSMZ-German Collection of Microorganisms and Cell Cultures, Braunschweig, Germany
	2Leibniz Institute of Plant Genetics and Crop Plant Research (IPK)
	3Microbiology, Braunschweig University of Technology, Braunschweig, Germany
- The e-mail address, telephone and fax numbers of the corresponding author	#Corresponding author:
	Felizitas Bajerski
	Leibniz Institute DSMZ-German Collection of Microorganisms and Cell Cultures
	Inhoffenstraße 7B
	38124 Braunschweig, Germany
	Phone: +49 (0) 531-2616-254
	E-mail: Felizitas.Bajerski@dsmz.de
Online Ressource Table S1	Risk assessment spread sheet. Based on current standards such as ISO 31000:2009 (ISO/IEC 2009) that have been introduced to national standards, i.e. NIST Special Publication 800-30 for the USA (NIST 2012) or DIN ISO 31000:2018 for Germany (DIN 2018).

## Sheet: Info
Abbreviations
H - Human tissues for reproduction, transplantation, screening
A - Animal tissues for reproduction, transplantation, screening
P - Plant material for maintenance and reproduction
M - Mikroorganisms for maintenance and reproduction
HAD - Human and animal tissues for DNA extraction
LN - liquid nitrogen
L - Likelihood
I - Impact
D - Probability of Detection
Measures of likelihood and impact
1	less likely (10%) and low impact on sample quality
2	0.2
3	0.3
4	0.4
5	0.5
6	0.6
7	0.7
8	0.8
9	0.9
10	very likely (100 %) and very high impact on sample quality
Mearures of detection propability
1	very good detectable, detectable in 100 of 100 cases (100 %)
2	0.9
3	0.8
4	0.7
5	0.6
6	0.5
7	0.4
8	0.3
9	0.2
10	hardly detectable, detectable in 10 of 100 cases (10 %)

## Sheet: Risk assesssment
lfd. Nr.	Risk	Description	Existing control measures	Manage/ Mitigrate	Likelihood [L]	Impact [I]	Detection probability [D]	Risk levell [LxIxD]	Trend	Monitoring	Responsible Person
	Contaminations in the samples	Samples may harbour natural contaminants that co-colonize the material and act as symbionts, parasites, or have mutualistic effects; Additional contaminants may be caused during sample collection.	Screen for diseases and specific (defined) microorganims	Handle samples separately, under sterile conditions; if possible wash samples prior cryopreservation, seal sample devices, use closed systems	2	H: 10, A:10, P:5, M:5, HAD:1	1	H: 20, A:20, P:10, M:10, HAD:2		for each sample separately	Technicians
Q1	Contaminations via LN	LN may be contaminated by non-sterile pipelines, transport containers and tanks	Sampling of LN from the pipelines, in dewar containers in storage tanks, the debris at the bottom of the tank and analyses of microbial load	Filter LN for open systems, regular cleaning of pipelines and transport containers	1	1	1	1		annually	Storage Manager
	Contaminations with human microbiome	LN and samples are contaminated by close contact with human microbiome, non-sterile handling	Sampling of LN, the debris in the Dewar containers and the ice phase in the storage tanks and analyses of microbial load	Handle samples under sterile conditions, prevent close contact to samples, use automated preparation systems, seal sample devices, use closed systems	2	H:5, A:5, P: 3, M: 3, HAD:1	1	H: 10, A:10, P:6, M:6, HAD:2		annually	Storage Manager
	Contaminations with environmental microorganisms	Contaminants are attached to the LN containers and tanks and evaporate in LN vapour phase.	Screen for diseases and specific (defined) microorganims	Filter air in storage rooms, seal sample devices, use closed systmes, decontaminate transport containers and tanks	2	H:5, A:5, P: 3, M: 3, HAD:1	1	H: 10, A:10, P:6, M:6, HAD:2		annually	Storage Manager
Q2	Cross-contaminations between samples	Contaminants attached to the samples or sample devices can be transmitted via LN	Sampling of LN in storage tanks, the debris at the bottom of the tank, the ice phase and analyses of microbial load	Seal sample devices, use closed systems, use the LN vapour phase for storage or use -150 °C freezers	3	H: 10, A:10, P:5, M:5, HAD:1	1	H: 30, A:30, P:15, M:15, HAD:3		annually	Storage Manager
